# Supplementary material for: Systematic review with network meta-analysis: Diagnostic values of ultrasonography, computed tomography, and magnetic resonance imaging in patients with ischemic stroke
Source: Medicine (Baltimore). 2019 Jul 26;98(30):e16360. doi: 10.1097/MD.0000000000016360 (PMC6709059; doi:10.1097/MD.0000000000016360)
Supplement: Supplemental Digital Content [file medi-98-e16360-s002.xlsx]

## Sheet: Sheet1
Appendix Table 1 Odds ratios and 95% confidence intervals of seven diagnostic modalities under two end indicators according to the network meta-analysis.
Odds ratio (95% confidence interval)
Sensitivity
A	1.4 (0.23, 8.9)	4.8 (1.0, 23.0)	30.0 (5.7, 2.9e+02)	0.26 (0.013, 5.2)	1.9 (0.28, 12.0)	12.0 (0.19, 1.4e+03)
0.70 (0.11, 4.4)	B	3.40 (0.51, 24.0)	21.0 (2.0, 4.0e+02)	0.18 (0.010, 3.4)	1.4 (0.11, 15.0)	8.7 (0.12, 1.0e+03)
0.21 (0.043, 0.98)	0.30 (0.042, 1.9)	C	6.2 (0.65, 98.0)	0.054 (0.0021, 1.2)	0.41 (0.036, 4.1)	2.5 (0.034, 3.2e+02)
0.034 (0.0035, 0.18)	0.049 (0.0025, 0.50)	0.16 (0.010, 1.5)	D	0.0088 (0.00021, 0.22)	0.066 (0.0044, 0.49)	0.41 (0.0039, 49.0)
3.8 (0.19, 78.0)	5.5 (0.29, 99.0)	19.0 (0.80, 4.7e+02)	1.1e+02 (4.6, 4.8e+03)	E	7.4 (0.40,1.3e+02)	47.0 (1.0, 4.1e+03)
0.52 (0.081, 3.6)	0.73 (0.069, 8.9)	2.5 (0.24, 28.0)	15.0 (2.0, 2.3e+02)	0.14 (0.0076, 2.5)	F	6.3 (0.13, 6.2e+02)
0.082 (0.00074, 5.3)	0.12 (0.00095, 8.2)	0.39 (0.0032, 30.0)	2.5 (0.020, 2.5e+02)	0.021 (0.00024, 0.99)	0.16(0.0016, 7.5)	G
Specificity
A	0.40 (0.0056, 11.0)	0.89 (0.038, 12.0)	3.4 (0.10, 1.2e+02)	0.073 (0.00017, 8.5)	2.1 (0.12, 55.0)	0.0024 (6.4e-07, 1.4)
2.5 (0.092, 1.8e+02)	B	2.2 (0.069, 1.1e+02)	8.5 (0.084, 2.0e+03)	0.18 (0.0019, 13.0)	5.3 (0.0090, 1.1e+03)	0.0056 (3.9e-06, 4.4)
1.1 (0.081, 26.0)	0.46 (0.0091, 14.0)	C	3.8 (0.055,4.3e+02)	0.082 (0.00022, 13.0)	2.4 (0.052, 2.4e+02)	0.0026 (7.8e-07, 2.6)
0.30 (0.0084, 9.8)	0.12 (0.00051, 12.0)	0.26 (0.0023, 18.0)	D	0.021 (2.1e-05, 6.4)	0.61 (0.015, 38.0)	0.00067 (1.1e-07, 0.83)
14.0 (0.12, 5.8e+03)	5.6 (0.076, 5.4e+02)	12.0 (0.076, 4.6e+03)	47.0 (0.16, 4.7e+04)	E	29.0 (0.19, 2.4e+04)	0.032 (6.7e-05, 8.5)
0.48 (0.018, 8.3)	0.19 (0.00088, 11.0)	0.41 (0.0041, 19.0)	1.6 (0.027, 68.0)	0.034 (4.1e-05, 5.2)	F	0.0012 (2.0e-07, 0.61)
4.2e+02 (0.70, 1.6e+06)	1.8e+02 (0.23,2.6e+05)	3.9e+02 (0.38, 1.3e+06)	1.5e+03 (1.2, 9.1e+06)	31.0 (0.12, 1.5e+04)	8.6e+02(1.6, 4.9e+06)	G
Notes: NA=not available; A= traditional computed tomography; B= computed tomography angiography; C= computed tomography perfusion; D= diffusion-weighted imaging; E= magnetic resonance angiography; F=traditional magnetic resonance imaging; G= transcranial Doppler ultrasound; OR= Odds ratios; 95%CI=95%confidence intervals.

## Sheet: Sheet2
Appendix Table 2 Odds ratios and 95% confidence intervals of seven diagnostic modalities under three end indicators according to the network meta-analysis.
Odds ratio (95% confidence interval)
PPV
A	1.4 (0.12, 9.9)	1.8 (0.32, 5.9)	6.1 (0.65, 87.0)	0.29 (0.0098, 4.7)	2.5(0.45, 15.0)	0.088 (0.00087, 2.8)
0.72(0.10, 8.0)	B	1.2(0.16, 11.0)	4.4 (0.27, 1.3e+02)	0.22 (0.015, 2.4)	1.8 (0.16, 36.0)	0.062 (0.000100, 2.3)
0.56 (0.17,3.1)	0.81 (0.094, 6.4)	C	3.6 (0.28,77.0)	0.17 (0.0057, 3.3)	1.4 (0.19, 18.0)	0.051 (0.00050, 2.1)
0.16(0.011, 1.5)	0.23 (0.0076, 3.7)	0.28 (0.013,3.6)	D	0.048 (0.00069, 1.3)	0.40 (0.026, 6.1)	0.014 (7.0e-05, 0.85)
3.4 (0.21, 1.0e+02)	4.6 (0.41, 68.0)	5.8 (0.30, 1.8e+02)	21.0 (0.76, 1.4e+03)	E	8.4 (0.45, 3.8e+02)	0.29 (0.0071, 6.3)
0.41 (0.065, 2.2)	0.57 (0.028, 6.4)	0.69 (0.056, 5.3)	2.5 (0.16, 38.0)	0.12 (0.0026, 2.2)	F	0.036 (0.00025, 1.2)
11.0 (0.36, 1.1e+03)	16.0 (0.44, 1.0e+03)	20.0 (0.47, 2.0e+03)	73.0 (1.2, 1.4e+04)	3.4 (0.16, 1.4e+02)	28.0 (0.86,4.0e+03)	G
NPV
A	1.3 (0.64, 2.4)	3.2 (1.8 5.5)	13.0 (5.6, 34.0)	0.37 (0.076, 1.6)	2.9 (1.2, 5.3)	2.4 (0.0052, 76.0)
0.78 (0.41, 1.6)	B	2.5 (1.3, 5.0)	10.0 (3.7, 33.0)	0.29 (0.062,1.2)	2.3 (0.75, 5.1)	1.9 (0.040, 64.0)
0.31 (0.18, 0.56)	0.40 (0.20, 0.79)	C	4.1 (1.5,13.0)	0.12 (0.024, 0.55)	0.91 (0.32, 2.0)	0.74 (0.016, 26.0)
0.076 (0.029, 0.18)	0.097 (0.030, 0.27)	0.24 (0.077, 0.65)	D	0.028 (0.0045, 0.14)	0.22 (0.063, 0.53)	0.18 (0.0032, 6.8)
2.7 (0.62, 13.0)	3.4 (0.82, 16.0)	8.6 (1.8, 42.0)	36.0 (7.0, 2.2e+02)	E	7.7 (1.6,38.0)	6.2 (0.14,1.8e+02)
0.35(0.19, 0.85)	0.44 (0.20, 1.3)	1.1 (0.51, 3.1)	4.6 (1.9, 16.0)	0.13 (0.026, 0.63)	F	0.81 (0.021, 29.0)
0.42 (0.013, 19.0)	0.54 (0.016, 25.0)	1.3 (0.038,63.0)	5.6 (0.15,3.1e+02)	0.16 (0.0054, 7.0)	1.2 (0.034, 48.0)	G
Accuracy
A	1.3 (0.53, 3.3)	4.2 (1.9, 9.3)	13.0 (5.0, 40.0)	0.29 (0.057, 14.0)	1.9 (0.68, 4.8)	2.0 (0.23, 20.0)
0.75 (0.31, 1.9)	B	3.2 (1.2, 8.4)	9.4 (2.7, 42.0)	0.22 (0.044, 1.0)	1.4 (0.38, 4.8)	1.5 (0.16, 15.0)
0.24 (0.11, 0.52)	0.31 (0.12, 0.82)	C	3.0 (0.92, 12.0)	0.069(0.012, 0.36)	0.44 (0.13, 1.4)	0.48 (0.049, 5.1)
0.080 (0.025, 0.20)	0.11 (0.024, 0.36)	0.34 (0.083, 1.1)	D	0.023 (0.0032, 0.13)	0.15 (0.038, 0.44)	0.16 (0.014, 1.6)
3.4 (0.73, 18.0)	4.6 (1.0, 23.0)	14.0 (2.8, 81.0)	43.0 (7.8, 3.1e+02)	E	6.4 (1.3, 31.0)	7.0 (0.96, 53.0)
0.53 (0.21, 1.5)	0.71 (0.21, 2.6)	2.3 (0.69, 7.8)	6.7(2.3, 26.0)	0.16 (0.032, 0.78)	F	1.1 (0.14, 9.8)
0.49 (0.051, 4.4)	0.65 (0.067, 6.3)	2.1(0.20,20.0)	6.20 (0.62, 71.0)	0.14 (0.019, 1.0)	0.91 (0.10, 7.4)	G
Notes: NA=not available; A= traditional computed tomography; B= computed tomography angiography; C= computed tomography perfusion; D= diffusion-weighted imaging; E= magnetic resonance angiography; F= traditional magnetic resonance imaging; G= transcranial Doppler ultrasound; OR= Odds ratios; 95%CI=95%confidence intervals;PPV= positive predictive value; NPV = negative predictive value.
